# Supplementary material for: Demographic variation in symptoms of depression and anxiety across 22 Global Flourishing Study countries
Source: Commun Med (Lond). 2026 Jan 9;6:100. doi: 10.1038/s43856-025-01366-9 (PMC12891731; doi:10.1038/s43856-025-01366-9)
Supplement: Supplementary file 3 — Supplementary Data [file 43856_2025_1366_MOESM3_ESM.xlsx]

## Sheet: Notes
Demographic Variation in Symptoms of Depression and Anxiety Across 22 Global Flourishing Study Countries
Supplementary Data
Notes for all Tables
1. The first table for each country in Tables S1-S88 (odd numbered tables) shows weighted descriptive statistics for all independent variables examined in this study using nonimputed Wave 1 data. These include age, gender, marital status, employment, education, religious service attendance, immigration status, and religion.
2. The second table for each country in Tables S1-S88 (even numbered tables) shows weighted proportions, standard errors, and 95% confidence intervals across all of the demographic variables examined in this study using Wave 1 data. It also includes global F (Wald) test probabilities for the overall joint significance of each set of indicators for the demographic variables. These results were est…
3. Estimates for variables with df<1 were excluded from the tables because of inflated standard errors and confidence intervals.
4. SE = Standard error.
5. LCI = Lower 95% confidence interval.
6. UCI = Upper 95% confidence interval.
7. Global p-value = global F (Wald) test for the overall joint significance of each set of indicator variables (two tailed tests).
8. SD = Standard deviation.
9. Gini = Gini coefficient.
10. LL = Lower prediction interval.
11. UL = Upper prediction interval.
12. Heterogeneity (τ) = Heterogeneity estimate.
13. I^2 = Alternative heterogeneity estimate.
14. Forest plots for symptoms of depression and anxiety are included after the tables.

## Sheet: Table S1
Table S1: Nationally-Representative Descriptive Statistics of the Observed Sample (Argentina)
Variable	Proportion	Frequency
Age
18-24	0.16	1108
25-29	0.11	719
30-39	0.21	1432
40-49	0.19	1254
50-59	0.15	1014
60-69	0.11	730
70-79	0.05	356
80 or Older	0.02	112
Missing	.	.
Gender
Male	0.47	3143
Female	0.53	3542
Other	0	21
Missing	0	18
Marital Status
Single/Never Been Married	0.35	2381
Married	0.23	1565
Separated	0.07	455
Divorced	0.05	321
Widowed	0.06	401
Domestic Partner	0.23	1514
Missing	0.01	88
Employment
Employed for an Employer	0.36	2440
Self-Employed	0.26	1748
Retired	0.11	773
Student	0.05	354
Homemaker	0.1	639
Unemployed and Looking for a Job	0.08	569
None of These/Other	0.03	179
Missing	0	22
Education
Up to 8 Years	0.34	2263
9-15 Years	0.57	3823
16+ Years	0.09	635
Missing	0	3
Service Attendance
>1/Week	0.08	532
1/Week	0.12	773
1-3/Month	0.07	461
A Few Times a Year	0.29	1949
Never	0.44	2982
Missing	0	27
Immigration Status
Born in This Country	0.94	6346
Born in Another Country	0.05	348
Missing	0	29
Religion
Christianity	0.74	4992
Islam	0	9
Hinduism	0	6
Buddhism	0.01	35
Judaism	0.01	40
Sikhism	0	0
Baha'i	.	.
Jainism	.	.
Shinto	.	.
Taoism	0	2
Confucianism	0	0
Primal, Animist, or Folk Religion	0	19
Spiritism	.	.
African-Derived	.	.
Chinese	.	.
Some Other Religion	0.02	156
No Religion/Atheist/Agnostic	0.2	1352
Missing	0.02	111
Race/Ethnicity
Asian	0.01	43
Black	0.01	95
Indigenous	0.02	129
Mestizo(a)	0.27	1801
Mullato(a)	0.01	75
White	0.51	3406
Other	0.02	104
Missing	0.16	1070

## Sheet: Table S2
Table S2: Variations Across Demographic Characteristics for Symptoms of Depression (Argentina)
Variable	Proportion	SE	LCI	UCI	Global p-value
Age
18-24	0.5	0.02	0.45	0.54	0
25-29	0.44	0.03	0.39	0.5	.
30-39	0.41	0.02	0.37	0.44	.
40-49	0.29	0.02	0.26	0.33	.
50-59	0.27	0.02	0.23	0.31	.
60-69	0.25	0.02	0.2	0.29	.
70-79	0.28	0.04	0.21	0.36	.
80 or Older	0.32	0.07	0.18	0.47	.
Gender
Male	0.32	0.01	0.3	0.35	0
Female	0.39	0.01	0.37	0.41	.
Other	0.58	0.12	0.31	0.85	.
Marital Status
Single/Never Been Married	0.42	0.01	0.4	0.45	0
Married	0.25	0.02	0.22	0.28	.
Separated	0.42	0.03	0.35	0.48	.
Divorced	0.29	0.03	0.22	0.35	.
Widowed	0.3	0.04	0.23	0.37	.
Domestic Partner	0.38	0.02	0.35	0.42	.
Employment
Employed for an Employer	0.35	0.01	0.32	0.38	0
Self-Employed	0.29	0.02	0.25	0.32	.
Retired	0.3	0.02	0.25	0.34	.
Student	0.52	0.03	0.46	0.59	.
Homemaker	0.48	0.03	0.42	0.54	.
Unemployed and Looking for a Job	0.44	0.03	0.39	0.5	.
None of These/Other	0.42	0.05	0.32	0.51	.
Education
Up to 8 Years	0.4	0.02	0.37	0.44	0
9-15 Years	0.35	0.01	0.33	0.37	.
16+ Years	0.24	0.02	0.21	0.28	.
Service Attendance
>1/Week	0.34	0.03	0.28	0.4	0.07
1/Week	0.36	0.03	0.31	0.41	.
1-3/Month	0.44	0.03	0.37	0.51	.
A Few Times a Year	0.34	0.01	0.31	0.37	.
Never	0.36	0.01	0.34	0.39	.
Immigration Status
Born in This Country	0.36	0.01	0.34	0.37	0.5
Born in Another Country	0.38	0.04	0.31	0.46	.
Religion
Christianity	0.35	0.01	0.33	0.37	0
Islam	0.07	0.09	-0.22	0.37	.
Hinduism	0.83	0.17	0.12	1.54	.
Buddhism	0.41	0.09	0.23	0.59	.
Judaism	0.38	0.11	0.15	0.61	.
Sikhism	1	.	.	.	.
Baha'i	.	.	.	.	.
Jainism	.	.	.	.	.
Shinto	.	.	.	.	.
Taoism	.	.	.	.	.
Confucianism	1	.	.	.	.
Primal, Animist, or Folk Religion	0.29	0.14	-0.03	0.6	.
Spiritism	.	.	.	.	.
African-Derived	.	.	.	.	.
Chinese	.	.	.	.	.
Some Other Religion	0.44	0.06	0.32	0.56	.
No Religion/Atheist/Agnostic	0.37	0.02	0.34	0.41	.
Race/Ethnicity
Asian	0.39	0.12	0.14	0.63	0.39
Black	0.47	0.08	0.31	0.62	.
Indigenous	0.43	0.07	0.3	0.56	.
Mestizo(a)	0.36	0.02	0.33	0.39	.
Mullato(a)	0.46	0.08	0.3	0.63	.
White	0.35	0.01	0.33	0.37	.
Other	0.32	0.07	0.18	0.46	.

## Sheet: Table S3
Table S3: Nationally-Representative Descriptive Statistics of the Observed Sample (Australia)
Variable	Proportion	Frequency
Age
18-24	0.09	345
25-29	0.07	282
30-39	0.17	641
40-49	0.16	618
50-59	0.18	691
60-69	0.15	589
70-79	0.13	498
80 or Older	0.05	178
Missing	0	2
Gender
Male	0.48	1861
Female	0.5	1941
Other	0.01	36
Missing	0	6
Marital Status
Single/Never Been Married	0.22	855
Married	0.47	1797
Separated	0.04	158
Divorced	0.09	332
Widowed	0.06	215
Domestic Partner	0.12	450
Missing	0.01	38
Employment
Employed for an Employer	0.49	1881
Self-Employed	0.1	380
Retired	0.24	912
Student	0.05	190
Homemaker	0.04	137
Unemployed and Looking for a Job	0.03	134
None of These/Other	0.05	206
Missing	0	4
Education
Up to 8 Years	0.02	70
9-15 Years	0.63	2434
16+ Years	0.35	1330
Missing	0	10
Service Attendance
>1/Week	0.04	162
1/Week	0.08	299
1-3/Month	0.04	135
A Few Times a Year	0.17	656
Never	0.67	2584
Missing	0	7
Immigration Status
Born in This Country	0.77	2953
Born in Another Country	0.23	885
Missing	0	6
Religion
Christianity	0.41	1592
Islam	0.01	45
Hinduism	0.01	31
Buddhism	0.01	36
Judaism	0.01	26
Sikhism	0	8
Baha'i	0	7
Jainism	.	.
Shinto	.	.
Taoism	0	5
Confucianism	.	.
Primal, Animist, or Folk Religion	0.01	23
Spiritism	.	.
African-Derived	.	.
Chinese	.	.
Some Other Religion	0.01	39
No Religion/Atheist/Agnostic	0.53	2020
Missing	0	15
Race/Ethnicity
Aboriginal	0.01	53
Australian	0.51	1946
Australian /British/European	0.27	1047
Chinese	0.02	75
Indian	0.02	58
Japanese	0	1
Malay	0	11
Sinhalese	0	1
Spanish	0	2
Sri Lankan Moor	0	1
Sri Lankan Tamil	0	7
Vietnamese	0	7
Taiwanese/Holo	.	.
Russian	0	7
Samoan	0	4
New Zealander	0.02	91
Other European	0.09	357
Other	0.04	163
Missing	0	14

## Sheet: Table S4
Table S4: Variations Across Demographic Characteristics for Symptoms of Depression (Australia)
Variable	Proportion	SE	LCI	UCI	Global p-value
Age
18-24	0.38	0.04	0.3	0.46	0
25-29	0.32	0.04	0.24	0.4	.
30-39	0.3	0.03	0.24	0.35	.
40-49	0.26	0.02	0.22	0.31	.
50-59	0.23	0.02	0.19	0.26	.
60-69	0.19	0.02	0.15	0.22	.
70-79	0.13	0.02	0.1	0.17	.
80 or Older	0.16	0.03	0.1	0.22	.
Gender
Male	0.24	0.01	0.22	0.27	0.56
Female	0.24	0.01	0.22	0.27	.
Other	0.37	0.13	0.09	0.65	.
Marital Status
Single/Never Been Married	0.38	0.02	0.33	0.42	0
Married	0.17	0.01	0.14	0.19	.
Separated	0.4	0.05	0.3	0.5	.
Divorced	0.31	0.03	0.25	0.37	.
Widowed	0.17	0.03	0.11	0.23	.
Domestic Partner	0.23	0.03	0.17	0.29	.
Employment
Employed for an Employer	0.23	0.01	0.21	0.26	0
Self-Employed	0.2	0.03	0.15	0.26	.
Retired	0.16	0.01	0.13	0.19	.
Student	0.36	0.05	0.25	0.46	.
Homemaker	0.32	0.06	0.2	0.43	.
Unemployed and Looking for a Job	0.48	0.06	0.36	0.6	.
None of These/Other	0.47	0.05	0.37	0.56	.
Education
Up to 8 Years	0.23	0.08	0.07	0.39	0
9-15 Years	0.28	0.01	0.25	0.3	.
16+ Years	0.18	0.01	0.16	0.2	.
Service Attendance
>1/Week	0.18	0.04	0.1	0.26	0.09
1/Week	0.18	0.03	0.12	0.24	.
1-3/Month	0.26	0.05	0.16	0.36	.
A Few Times a Year	0.25	0.02	0.2	0.29	.
Never	0.25	0.01	0.23	0.27	.
Immigration Status
Born in This Country	0.26	0.01	0.24	0.28	0
Born in Another Country	0.2	0.02	0.16	0.23	.
Religion
Christianity	0.22	0.01	0.2	0.25	0
Islam	0.33	0.09	0.14	0.52	.
Hinduism	0.31	0.11	0.07	0.55	.
Buddhism	0.11	0.05	0.01	0.21	.
Judaism	0.27	0.11	0.03	0.5	.
Sikhism	0.33	.	.	.	.
Baha'i	.	.	.	.	.
Jainism	.	.	.	.	.
Shinto	.	.	.	.	.
Taoism	0.13	.	.	.	.
Confucianism	.	.	.	.	.
Primal, Animist, or Folk Religion	0.24	0.15	-0.11	0.59	.
Spiritism	.	.	.	.	.
African-Derived	.	.	.	.	.
Chinese	.	.	.	.	.
Some Other Religion	0.28	0.11	0.05	0.51	.
No Religion/Atheist/Agnostic	0.26	0.01	0.23	0.28	.
Race/Ethnicity
Aboriginal	0.49	0.1	0.28	0.69	0
Australian	0.24	0.01	0.21	0.26	.
Australian /British/European	0.25	0.02	0.22	0.29	.
Chinese	0.18	0.06	0.05	0.31	.
Indian	0.29	0.08	0.12	0.46	.
Japanese	.	.	.	.	.
Malay	.	.	.	.	.
Sinhalese	0.61	.	.	.	.
Spanish	.	.	.	.	.
Sri Lankan Moor	.	.	.	.	.
Sri Lankan Tamil	0.36	0.29	-0.6	1.31	.
Vietnamese	0.02	0.03	-0.25	0.3	.
Taiwanese/Holo	.	.	.	.	.
Russian	0.04	0.05	-0.12	0.21	.
Samoan	1	.	.	.	.
New Zealander	0.17	0.06	0.05	0.29	.
Other European	0.22	0.03	0.16	0.27	.
Other	0.28	0.05	0.19	0.37	.

## Sheet: Table S5
Table S5: Nationally-Representative Descriptive Statistics of the Observed Sample (Brazil)
Variable	Proportion	Frequency
Age
18-24	0.15	1986
25-29	0.11	1468
30-39	0.22	2908
40-49	0.2	2638
50-59	0.16	2131
60-69	0.11	1435
70-79	0.04	510
80 or Older	0.01	126
Missing	.	.
Gender
Male	0.48	6320
Female	0.52	6820
Other	0	35
Missing	0	30
Marital Status
Single/Never Been Married	0.33	4347
Married	0.35	4646
Separated	0.04	594
Divorced	0.07	865
Widowed	0.03	408
Domestic Partner	0.16	2081
Missing	0.02	263
Employment
Employed for an Employer	0.28	3756
Self-Employed	0.22	2918
Retired	0.12	1536
Student	0.05	624
Homemaker	0.1	1305
Unemployed and Looking for a Job	0.18	2419
None of These/Other	0.03	448
Missing	0.02	199
Education
Up to 8 Years	0.24	3139
9-15 Years	0.58	7665
16+ Years	0.18	2390
Missing	0	10
Service Attendance
>1/Week	0.18	2386
1/Week	0.17	2272
1-3/Month	0.11	1398
A Few Times a Year	0.3	3978
Never	0.24	3110
Missing	0	61
Immigration Status
Born in This Country	0.96	12688
Born in Another Country	0.01	153
Missing	0.03	363
Religion
Christianity	0.75	9911
Islam	0	6
Hinduism	0	1
Buddhism	0	37
Judaism	0	31
Sikhism	.	.
Baha'i	0	2
Jainism	0	2
Shinto	0	1
Taoism	0	2
Confucianism	0	6
Primal, Animist, or Folk Religion	0	15
Spiritism	0.05	696
African-Derived	0.04	525
Chinese	.	.
Some Other Religion	0.01	144
No Religion/Atheist/Agnostic	0.13	1712
Missing	0.01	113
Race/Ethnicity
Branca	0.39	5169
Preta	0.12	1615
Parda	0.39	5125
Amarela	0.02	238
Indigena	0.01	131
Other	0	61
Missing	0.07	865

## Sheet: Table S6
Table S6: Variations Across Demographic Characteristics for Symptoms of Depression (Brazil)
Variable	Proportion	SE	LCI	UCI	Global p-value
Age
18-24	0.58	0.01	0.56	0.61	0
25-29	0.56	0.02	0.53	0.59	.
30-39	0.43	0.01	0.41	0.45	.
40-49	0.37	0.01	0.35	0.39	.
50-59	0.31	0.01	0.29	0.34	.
60-69	0.26	0.02	0.22	0.3	.
70-79	0.18	0.03	0.13	0.24	.
80 or Older	0.24	0.05	0.14	0.35	.
Gender
Male	0.35	0.01	0.34	0.37	0
Female	0.46	0.01	0.44	0.47	.
Other	0.52	0.1	0.32	0.73	.
Marital Status
Single/Never Been Married	0.49	0.01	0.47	0.51	0
Married	0.31	0.01	0.3	0.33	.
Separated	0.46	0.03	0.4	0.51	.
Divorced	0.35	0.02	0.3	0.39	.
Widowed	0.36	0.04	0.29	0.43	.
Domestic Partner	0.47	0.01	0.44	0.49	.
Employment
Employed for an Employer	0.36	0.01	0.34	0.37	0
Self-Employed	0.36	0.01	0.34	0.38	.
Retired	0.25	0.02	0.22	0.28	.
Student	0.49	0.03	0.44	0.54	.
Homemaker	0.51	0.02	0.47	0.54	.
Unemployed and Looking for a Job	0.57	0.01	0.55	0.6	.
None of These/Other	0.37	0.03	0.31	0.43	.
Education
Up to 8 Years	0.46	0.01	0.43	0.48	0
9-15 Years	0.43	0.01	0.41	0.44	.
16+ Years	0.28	0.01	0.25	0.3	.
Service Attendance
>1/Week	0.38	0.01	0.35	0.41	0
1/Week	0.41	0.01	0.39	0.44	.
1-3/Month	0.44	0.02	0.41	0.47	.
A Few Times a Year	0.38	0.01	0.36	0.4	.
Never	0.44	0.01	0.42	0.46	.
Immigration Status
Born in This Country	0.41	0.01	0.4	0.42	0.03
Born in Another Country	0.3	0.05	0.2	0.4	.
Religion
Christianity	0.39	0.01	0.38	0.41	0
Islam	0.52	0.17	0.15	0.9	.
Hinduism	1	.	.	.	.
Buddhism	0.31	0.11	0.1	0.53	.
Judaism	0.52	0.14	0.23	0.82	.
Sikhism	.	.	.	.	.
Baha'i	0.49	0.38	-2.8	3.78	.
Jainism	1	.	.	.	.
Shinto	.	.	.	.	.
Taoism	0.44	0.29	-0.81	1.7	.
Confucianism	0.48	0.36	-1.07	2.03	.
Primal, Animist, or Folk Religion	0.31	0.12	0.05	0.58	.
Spiritism	0.36	0.02	0.31	0.41	.
African-Derived	0.48	0.03	0.42	0.53	.
Chinese	.	.	.	.	.
Some Other Religion	0.36	0.05	0.25	0.46	.
No Religion/Atheist/Agnostic	0.48	0.02	0.45	0.51	.
Race/Ethnicity
Branca	0.36	0.01	0.35	0.38	0
Preta	0.44	0.02	0.4	0.47	.
Parda	0.44	0.01	0.42	0.45	.
Amarela	0.47	0.04	0.39	0.55	.
Indigena	0.52	0.05	0.42	0.63	.
Other	0.44	0.08	0.29	0.6	.

## Sheet: Table S7
Table S7: Nationally-Representative Descriptive Statistics of the Observed Sample (Egypt)
Variable	Proportion	Frequency
Age
18-24	0.2	960
25-29	0.13	607
30-39	0.25	1204
40-49	0.19	897
50-59	0.13	613
60-69	0.08	387
70-79	0.01	54
80 or Older	0	7
Missing	.	.
Gender
Male	0.51	2394
Female	0.49	2334
Other	.	.
Missing	0	0
Marital Status
Single/Never Been Married	0.2	947
Married	0.72	3387
Separated	0.01	39
Divorced	0.02	101
Widowed	0.05	238
Domestic Partner	.	.
Missing	0	17
Employment
Employed for an Employer	0.27	1267
Self-Employed	0.19	892
Retired	0.05	253
Student	0.06	297
Homemaker	0.37	1772
Unemployed and Looking for a Job	0.05	224
None of These/Other	0	21
Missing	0	3
Education
Up to 8 Years	0.53	2486
9-15 Years	0.34	1599
16+ Years	0.14	643
Missing	0	1
Service Attendance
>1/Week	0.18	839
1/Week	0.2	960
1-3/Month	0.08	368
A Few Times a Year	0.1	458
Never	0.44	2091
Missing	0	12
Immigration Status
Born in This Country	1	4713
Born in Another Country	0	16
Missing	0	1
Religion
Christianity	0.03	120
Islam	0.97	4607
Hinduism	.	.
Buddhism	.	.
Judaism	.	.
Sikhism	.	.
Baha'i	.	.
Jainism	.	.
Shinto	.	.
Taoism	0	0
Confucianism	.	.
Primal, Animist, or Folk Religion	.	.
Spiritism	.	.
African-Derived	.	.
Chinese	.	.
Some Other Religion	.	.
No Religion/Atheist/Agnostic	.	.
Missing	0	1
Race/Ethnicity
Arab	0.97	4585
Turkish	0	9
Greek	0	1
Abazas	.	.
Bedouin Arab	0	4
Swiss	.	.
Nubian	0.01	27
Other	.	.
Missing	0.02	102

## Sheet: Table S8
Table S8: Variations Across Demographic Characteristics for Symptoms of Depression (Egypt)
Variable	Proportion	SE	LCI	UCI	Global p-value
Age
18-24	0.39	0.02	0.35	0.43	0.02
25-29	0.37	0.03	0.32	0.42	.
30-39	0.39	0.02	0.36	0.43	.
40-49	0.33	0.02	0.3	0.37	.
50-59	0.34	0.02	0.29	0.38	.
60-69	0.3	0.03	0.24	0.35	.
70-79	0.28	0.06	0.16	0.4	.
80 or Older	.	.	.	.	.
Gender
Male	0.34	0.01	0.31	0.37	0.02
Female	0.38	0.01	0.36	0.41	.
Other	.	.	.	.	.
Marital Status
Single/Never Been Married	0.39	0.02	0.34	0.43	0.02
Married	0.35	0.01	0.32	0.37	.
Separated	0.52	0.08	0.36	0.69	.
Divorced	0.46	0.05	0.36	0.56	.
Widowed	0.42	0.04	0.34	0.49	.
Domestic Partner	.	.	.	.	.
Employment
Employed for an Employer	0.34	0.02	0.3	0.37	0.03
Self-Employed	0.35	0.02	0.31	0.39	.
Retired	0.28	0.04	0.2	0.36	.
Student	0.38	0.03	0.31	0.44	.
Homemaker	0.4	0.02	0.37	0.43	.
Unemployed and Looking for a Job	0.37	0.05	0.28	0.46	.
None of These/Other	0.36	0.15	-0.13	0.84	.
Education
Up to 8 Years	0.41	0.02	0.38	0.45	0
9-15 Years	0.33	0.01	0.31	0.35	.
16+ Years	0.24	0.02	0.2	0.29	.
Service Attendance
>1/Week	0.41	0.02	0.37	0.46	0.01
1/Week	0.33	0.02	0.29	0.37	.
1-3/Month	0.37	0.03	0.3	0.43	.
A Few Times a Year	0.3	0.03	0.25	0.35	.
Never	0.37	0.01	0.34	0.4	.
Immigration Status
Born in This Country	0.36	0.01	0.34	0.38	0.7
Born in Another Country	0.42	0.14	0.03	0.81	.
Religion
Christianity	0.33	0.05	0.22	0.44	0.53
Islam	0.36	0.01	0.34	0.38	.
Hinduism	.	.	.	.	.
Buddhism	.	.	.	.	.
Judaism	.	.	.	.	.
Sikhism	.	.	.	.	.
Baha'i	.	.	.	.	.
Jainism	.	.	.	.	.
Shinto	.	.	.	.	.
Taoism	.	.	.	.	.
Confucianism	.	.	.	.	.
Primal, Animist, or Folk Religion	.	.	.	.	.
Spiritism	.	.	.	.	.
African-Derived	.	.	.	.	.
Chinese	.	.	.	.	.
Some Other Religion	.	.	.	.	.
No Religion/Atheist/Agnostic	.	.	.	.	.
Race/Ethnicity
Arab	0.36	0.01	0.34	0.38	0
Turkish	0.38	0.17	-0.21	0.97	.
Greek	.	.	.	.	.
Abazas	.	.	.	.	.
Bedouin Arab	0.73	.	.	.	.
Swiss	.	.	.	.	.
Nubian	0.53	.	.	.	.
Other	.	.	.	.	.

## Sheet: Table S9
Table S9: Nationally-Representative Descriptive Statistics of the Observed Sample (Germany)
Variable	Proportion	Frequency
Age
18-24	0.09	829
25-29	0.08	774
30-39	0.15	1438
40-49	0.16	1494
50-59	0.18	1729
60-69	0.2	1915
70-79	0.12	1137
80 or Older	0.02	190
Missing	.	.
Gender
Male	0.49	4641
Female	0.51	4843
Other	0	11
Missing	0	11
Marital Status
Single/Never Been Married	0.28	2627
Married	0.5	4784
Separated	0.02	219
Divorced	0.08	767
Widowed	0.04	409
Domestic Partner	0.07	619
Missing	0.01	81
Employment
Employed for an Employer	0.52	4950
Self-Employed	0.07	712
Retired	0.26	2480
Student	0.06	605
Homemaker	0.03	251
Unemployed and Looking for a Job	0.03	288
None of These/Other	0.02	204
Missing	0	14
Education
Up to 8 Years	0.02	235
9-15 Years	0.64	6094
16+ Years	0.33	3164
Missing	0	13
Service Attendance
>1/Week	0.03	285
1/Week	0.04	424
1-3/Month	0.06	550
A Few Times a Year	0.25	2362
Never	0.62	5876
Missing	0	9
Immigration Status
Born in This Country	0.92	8722
Born in Another Country	0.08	744
Missing	0	40
Religion
Christianity	0.53	5052
Islam	0.04	351
Hinduism	0	12
Buddhism	0.01	51
Judaism	0	19
Sikhism	0	5
Baha'i	0	3
Jainism	.	.
Shinto	0	2
Taoism	0	0
Confucianism	0	4
Primal, Animist, or Folk Religion	0	34
Spiritism	.	.
African-Derived	.	.
Chinese	.	.
Some Other Religion	0.01	60
No Religion/Atheist/Agnostic	0.4	3815
Missing	0.01	99
Race/Ethnicity
No Data	.	.

[truncated: 87 more sheets: Table S10, Table S11, Table S12, Table S13, Table S14, Table S15, Table S16, Table S17, Table S18, Table S19, Table S20, Table S21, Table S22, Table S23, Table S24, Table S25, Table S26, Table S27, Table S28, Table S29 …]
